# Supplementary material for: “The Pupillary (Hippus) Nystagmus”: A Possible Clinical Hallmark to Support the Diagnosis of Vestibular Migraine
Source: J Clin Med. 2023 Mar 1;12(5):1957. doi: 10.3390/jcm12051957 (PMC10004418; doi:10.3390/jcm12051957)
Supplement: Supplementary file 1 [file jcm-12-01957-s001.zip]

Archive with 1 entries (1 files):
- jcm-2180090-supplementary.mp4
